# Supplementary material for: mPEG-PLGA Nanoparticles Labelled with Loaded or Conjugated Rhodamine-B for Potential Nose-to-Brain Delivery
Source: Pharmaceutics. 2021 Sep 18;13(9):1508. doi: 10.3390/pharmaceutics13091508 (PMC8471208; doi:10.3390/pharmaceutics13091508)
Supplement: Supplementary file 1 [file pharmaceutics-13-01508-s001.zip]

Archive with 1 entries (1 files):
- pharmaceutics-1351906-supplementary.pdf
